# Supplementary material for: Thymol Impacts the Progression of Endometriosis by Disrupting Estrogen Signaling Pathways and Inflammatory Responses
Source: Int J Mol Sci. 2024 Dec 7;25(23):13150. doi: 10.3390/ijms252313150 (PMC11642495; doi:10.3390/ijms252313150)
Supplement: Supplementary file 1 [file ijms-25-13150-s001.zip]

Archive with 1 entries (1 files):
- ijms-3294415-supplementary.pdf
